# Supplementary material for: Omics Approaches to Assess Flavor Development in Cheese
Source: Foods. 2022 Jan 11;11(2):188. doi: 10.3390/foods11020188 (PMC8775153; doi:10.3390/foods11020188)
Supplement: Supplementary file 1 [file foods-11-00188-s001.zip]

Archive with 1 entries (1 files):
- foods-1534231-supplementary.pdf
